# Supplementary material for: Tricarboxylic Acid Metabolite Imbalance in Rats with Acute Thioacetamide-Induced Hepatic Encephalopathy Indicates Incomplete Recovery
Source: Int J Mol Sci. 2023 Jan 10;24(2):1384. doi: 10.3390/ijms24021384 (PMC9861856; doi:10.3390/ijms24021384)
Supplement: Supplementary file 1 [file ijms-24-01384-s001.zip]

Archive with 1 entries (1 files):
- ijms-2062184-supplementary.pdf
